# Supplementary material for: Sexual Function in Women Diagnosed with Hereditary Breast and Ovarian Cancer Syndrome
Source: Cancers (Basel). 2024 Jul 21;16(14):2601. doi: 10.3390/cancers16142601 (PMC11274699; doi:10.3390/cancers16142601)
Supplement: Supplementary file 1 [file cancers-16-02601-s001.zip]

Archive with 1 entries (1 files):
- cancers-3064655-supplementary.pdf
